# Supplementary material for: A systems pharmacology model for inflammatory bowel disease
Source: PLoS One. 2018 Mar 7;13(3):e0192949. doi: 10.1371/journal.pone.0192949 (PMC5841748; doi:10.1371/journal.pone.0192949)
Supplement: S2 File — Text document with the Boolean functions written in SPIDDOR nomenclature for iBD simulation. (TXT) [file pone.0192949.s005.txt]

PGN = ! (THR_PERFOR[AG_elim] | THR_GRANZB[AG_elim] | THR_DEF[AG_elim]) 
MDP = ! (THR_PERFOR[AG_elim] | THR_GRANZB[AG_elim] | THR_DEF[AG_elim]) 
LPS =  ! (THR_PERFOR[AG_elim] | THR_GRANZB[AG_elim] | THR_DEF[AG_elim]) 
TLR2 = PGN 
TLR4 = LPS 
NOD2 = MDP 
NFkB = TLR2 | NOD2 | TLR4 
IL6 = (MACR & PGN) | (DC & (LPS | PGN)) | (Th17 & IL23) | (NFkB &! (IL4 | IL10)) 
TNFa = ((NFkB & LPS) | (MACR & (IL2 | (IFNg & LPS) | PGN)) | (NK & (MDP | PGN | LPS) & ((IL2 | IL12) & (IL2 | IL15))) | (FIBROBLAST & IFNg) | ((CD4_NKG2D | CD8_NKG2D | NK_NKG2D) & (IEC_MICA_B | IEC_ULPB1_6))) &! (MOD_IL10[downreg_cyt] & (MOD_TLR2[downreg_cyt] | MOD_TLR4[downreg_cyt]) & TNFa)  
TGFb = (Treg | MACR) 
Th0 = THR_LPS[Thr_Th0] | THR_MDP[Thr_Th0] | THR_PGN[Thr_Th0] 
Th0_M = (Th0 & (IL23 | IL12)) | Th0_M 
IL18 = ((MACR | DC) & LPS) & NFkB 
IL1b = ((MACR | DC) & LPS & NFkB) &! (IL1b & ANY_IL10[downreg_cyt]) 
IFNg =  ((NK & (PGN | LPS | MDP) & (IL23 | (IL12 & (IL2 | IL15 | IL18)))) | (Th0_M & (LPS | MDP | PGN) & (IL12 | IL23)) | Th1 | ((CD8_NKG2D | NK_NKG2D) &(IEC_MICA_B | IEC_ULPB1_6)) | (Th17 & (PGN | LPS|MDP)) | ((MACR | Th0) & IL18 & IL12)) &! ((IFNg & (MOD_TGFb[downreg_cyt] | MOD_IL10[downreg_cyt])) | Th2) 
IL23 = (MACR & IL1b) | DC 
IL22 = Th17 | (NK & ((IL18 & IL12) | IL23)) | CD4_NKG2D | (((IL22 & Th0 & IL21) &! (MOD_IL22[upreg_cyt] & MOD_Th0[upreg_cyt] & MOD_IL21[upreg_cyt])) &! TGFb) 
IL21 = Th17 | ((Th0 & IL6) &! (IL4 | IFNg | TGFb)) 
IL17 = (Th17 | (Th17_M & (LPS | MDP | PGN)) | (CD4_NKG2D & (IEC_MICA_B | IEC_ULPB1_6))) &! ((MOD_TGFb[downreg_cyt] | MOD_IL13[downreg_cyt]) & IL17) 
IL10 = Treg | (Th2 &! IL23) | ((TLR2 & NFkB) &! (MACR & IFNg)) | ((MACR & LPS) &! IL4) | (DC & LPS) 
Th17 = ((Th0 & (IL1b | IL23 | IL6)) | ((Th17 & IL23) &! (MOD_Th17[upreg_cell] & MOD_IL23[upreg_cell]))) &! ((ANY_TGFb[downreg_cell] | ANY_IL12[downreg_cell] | ANY_IL4[downreg_cell] | ANY_IFNg[downreg_cell] | ANY_Treg[downreg_cell]) & Th17) 
Th17_M = ((Th0_M & (PGN | MDP | LPS)) & ((IL1b & IL6) | IL23 | IL2)) | Th17_M 
Th1 = (Th0 & ((IL12 | IFNg | IL18) | (DC & IL12 & IL23 & LPS))) &! (((ANY_IL17[downreg_cell] & ANY_IL12[downreg_cell]) | (ANY_Treg[downreg_cell] | ANY_Th2[downreg_cell] | ANY_TGFb[downreg_cell] | ANY_IL10[downreg_cell] | ANY_IL4[downreg_cell])) &Th1) 
Th2 =  ((Th0 & (IL10 | ((IL18 & IL4) &! IL12))) | ((Th2 & IL4) &! (MOD_Th2[upreg_cell] & MOD_IL4[upreg_cell]))) &! ((ANY_Treg[downreg_cell] | ANY_IFNg[downreg_cell] | ANY_TGFb[downreg_cell]) & Th2) 
IL4 = Th2 
IL15 = (FIBROBLAST & (MDP | LPS | PGN)) | (MACR & (LPS | IFNg)) 
IL12 = ((((MACR | DC) & (LPS | PGN) & IFNg) &! (IL12 & ANY_TNFa[downreg_cyt])) | (DC & IL1b) | (IL12 & (IL13 | IL4))) &! (IL12 & (ANY_IL10[downreg_cyt] | ANY_TGFb[downreg_cyt])) 
IL13 = Th2 
Treg = (THR_Th0[Thr_Th0_Treg] & (TGFb | TLR2)) &! ((ANY_IL6[downreg_cell] | ANY_IL21[downreg_cell] | ANY_IL23[downreg_cell] | ANY_Th17[downreg_cell] | ANY_IL22[downreg_cell] | ANY_TNFa[downreg_cell]) & Treg)
NK = (IL15 | IL2 | IL12 | IL23 | (IL18 & IL10)) &! (ANY_Treg[downreg_cell] &NK) 
DEF = IL22 | IL17 | THR_NOD2[Thr_NOD2_DEF] 
IL2 = Th0 | (Th0_M & (MDP | LPS | PGN)) | DC
MACR = (NFkB | ((MACR & (IFNg | IL15))&! (MOD_MACR[upreg_cell] & (MOD_IFNg[upreg_cell] | MOD_IL15[upreg_cell])))) &! (ANY_IL10[downreg_cell] & MACR) 
DC = NFkB &! (ANY_IL10[downreg_cell] & DC) 
IEC_MICA_B = ((LPS | MDP | PGN) | ((IEC_MICA_B & TNFa) &!  (MOD_IEC_MICA_B[upreg_rec] & MOD_TNFa[upreg_rec]))) &! TGFb 
IEC_ULPB1_6 = CD8_NKG2D & (LPS | MDP | PGN) 
CD8_NKG2D =  (LPS | PGN | MDP) &! ((MOD_IEC_MICA_B[Thr_LIGANDS_NKG2D] | MOD_IEC_ULPB1_6[Thr_LIGANDS_NKG2D] | (ANY_IL21[downreg_cell] & ANY_IL2[downreg_cell])) & CD8_NKG2D) 
NK_NKG2D =  (LPS|PGN|MDP) &! ((ANY_TGFb[downreg_cell] | MOD_IEC_MICA_B[Thr_LIGANDS_NKG2D] | MOD_IEC_ULPB1_6[Thr_LIGANDS_NKG2D] | (ANY_IL21[downreg_cell] & ANY_IL2[downreg_cell])) & NK_NKG2D) 
CD4_NKG2D = (LPS | PGN | MDP | ((CD4_NKG2D & (IL15 | TNFa)) &! (MOD_CD4_NKG2D[ upreg_rec] & (MOD_IL15[ upreg_rec] | MOD_TNFa[ upreg_rec]))) ) &! ((ANY_IL10[downreg_cell] | MOD_IEC_MICA_B[Thr_LIGANDS_NKG2D] | MOD_IEC_ULPB1_6[Thr_LIGANDS_NKG2D]) & CD4_NKG2D) 
FIBROBLAST = ((MACR & (IL4 | IL13 | TGFb)) | IL2) &! ((ANY_IFNg[downreg_cell] | ANY_IL12[downreg_cell]) & FIBROBLAST) 
PERFOR =  NK | NK_NKG2D 
GRANZB = CD8_NKG2D | NK | NK_NKG2D | (DC &! (LPS | PGN)) 
MMPs = (MACR & TNFa) | (FIBROBLAST & (IL21 | IL17 | IL1b | TNFa))
